# Supplementary material for: Effects of Different Dietary β-Glucan Levels on Antioxidant Capacity and Immunity, Gut Microbiota and Transcriptome Responses of White Shrimp (Litopenaeus vannamei) under Low Salinity
Source: Antioxidants (Basel). 2022 Nov 18;11(11):2282. doi: 10.3390/antiox11112282 (PMC9686864; doi:10.3390/antiox11112282)
Supplement: Supplementary file 1 [file antioxidants-11-02282-s001.zip]

Archive with 1 entries (1 files):
- antioxidants-2015630-supplementary.pdf
